# Supplementary material for: CLDN6 Suppresses c–MYC–Mediated Aerobic Glycolysis to Inhibit Proliferation by TAZ in Breast Cancer
Source: Int J Mol Sci. 2021 Dec 23;23(1):129. doi: 10.3390/ijms23010129 (PMC8745066; doi:10.3390/ijms23010129)
Supplement: Supplementary file 1 [file ijms-23-00129-s001.zip]

Archive with 1 entries (1 files):
- ijms-1486225-supplementary.pdf
